# Supplementary material for: In Vitro Characterization of Insulin-Loaded Soft Contact Lenses and Their Effect on Corneal Epithelial Cell Viability and Permeability
Source: Pharmaceutics. 2026 Jun 25;18(7):779. doi: 10.3390/pharmaceutics18070779 (PMC13415021; doi:10.3390/pharmaceutics18070779)
Supplement: Supplementary file 1 [file pharmaceutics-18-00779-s001.zip]

Archive with 1 entries (1 files):
- pharmaceutics-4355855-supplementary.pdf
